# Supplementary material for: Whole-exome and targeted sequencing identify ROBO1 and ROBO2 mutations as progression-related drivers in myelodysplastic syndromes
Source: Nat Commun. 2015 Nov 26;6:8806. doi: 10.1038/ncomms9806 (PMC4674765; doi:10.1038/ncomms9806)
Supplement: Supplementary Data 3 — Targeted sequencing information in additional 13 paired patients [file ncomms9806-s4.xls]

## Sheet: 13 paired patients
Supplementary Data 3. Targeted sequencing information in additional 13 paired patients
Note: heterozygous mutation; HOMA, homozygous mutation; Ref, reference; Alt, alteration; dp, depth
NO.	Gene	SAMPLE	Zygotes	GENOTYPE	Quality p(Bayes0.5)	p(Bayes0.333)	Ref Allele	Alt Allele	Ref_dp	Alt_dp	Alt Allele Freq%	Strand Bias (Chi Square)	Quality
P4(before)	DNMT3A	1694	HET	G/A	1	1	G	A	607	480	0.441582	0	H
P4(after)	DNMT3A	2041	HET	G/A	1	1	G	A	277	185	0.400433	0	H
P4(after)	ROBO1	2041	HET	T/C	4.65421e-09	1	T	C	177	27	0.132353	0.464457	M
P5(before)	None	534
P5(after)	ROBO2	1327	HET	G/A	0.995556	0.350198	G	A	3	17	0.85	0	M
P6(before)	ANKRD11	1891	HET	-/G	1	1	-	G	27	10	0.27027	0	H
P6(before)	DNMT3A	1891	HET	G/A	1	1	G	A	106	102	0.490385	0	H
P6(after)	ROBO2	2023	HET	G/A	1	1	G	A	42	38	0.475	0	H
P6(after)	ANKRD11	2023	HET	-/G	1	1	-	G	41	20	0.327869	0	H
P6(after)	DNMT3A	2023	HET	G/A	1	1	G	A	308	273	0.46988	0	H
P7(before)	ROBO1	571	HET	C/T	1	1	C	T	128	115	0.473251	0	H
P7(before)	SF3B1	571	HET	T/C	1	1	T	C	41	16	0.280702	0	H
P7(before)	DICER1	571	HET	T/C	0.999962	0.999957	T	C	8	6	0.428571	0	H
P7(after)	ROBO1	625	HET	C/T	1	1	C	T	78	75	0.490196	0	H
P7(after)	DICER1	625	HET	T/C	1	1	T	C	55	61	0.525862	0	H
P8(before)	SRSF2	843	HET	G/A	1	1	G	C	20	15	0.428571	0.729167	H
P8(before)	TET2	843	HET	GAAA/-	1	1	GAAA	-	13	8	0.380952	0	H
P8(after)	SRSF2	915	HET	G/A	1	1	G	C	28	18	0.391304	0.0452812	H
P8(after)	TET2	915	HET	GAAA/-	1	1	GAAA	-	63	34	0.350515	0	H
P9(before)	SRSF2	1090	HET	G/T	1	1	G	C	23	22	0.488889	0.00216909	H
P9(before)	RUNX1	1090	HET	T/C	1	1	T	C	769	630	0.450322	0	H
P9(before)	WT1	1090	HET	C/T	0.843727	0.955168	C	T	9	3	0.25	0	M
P9(before)	DHX9	1090	HET	A/G	1	1	A	G	11	17	0.607143	0	H
P9(after)	SRSF2	1392	HET	G/T	0.999995	0.999991	G	C	5	5	0.5	0.47619	H
P9(after)	RUNX1	1392	HET	T/C	1	1	T	C	641	586	0.477588	0	H
P9(after)	WT1	1392	HET	C/T	1	1	C	T	85	43	0.335938	0	H
P10(before)	ANKRD11	702	HOMA	T/T	1	1	C	T	0	11	1	0	H
P10(before)	SRSF2	702	HET	G/T	1	1	G	C	30	23	0.433962	0.133353	H
P10(after)	ANKRD11	1667	HOMA	T/T	1	1	C	T	0	6	1	0	H
P10(after)	SRSF2	1667	HET	G/T	1	1	G	C	36	42	0.538462	0.412133	H
P10(after)	WT1	1667	HET	C/T	1	1	C	T	38	26	0.40625	0	H
P11(before)	KIF20B	752	HET	G/A	1	1	G	A	16	20	0.555556	0	H
P11(before)	SRSF2	752	HET	G/T	1	1	G	C	29	28	0.491228	2.00125	H
P11(after)	SRSF2	825	HET	G/T	0.999965	1	G	C	48	12	0.2	1.07143	H
P11(after)	KIF20B	825	HET	G/A	1	1	G	A	20	15	0.428571	0	H
P12(before)	ASXL1	1310	HET	C/T	1	1	C	T	107	77	0.418478	0	H
P12(before)	TET2	1310	HET	C/T	1	1	C	T	167	169	0.502976	0	H
P12(before)	U2AF1	1310	HET	G/A	1	1	G	T,A	48	32	0.4	0	H
P12(before)	UPF3A	1310	HET	G/A	0.998976	0.998361	G	A	4	4	0.5	0	H
P12(after)	ASXL1	1425	HET	C/T	1	1	C	T	231	148	0.390501	0	H
P12(after)	STAG2	1425	HET	C/T	0.954887	0.97916	C	T	7	3	0.3	0	H
P12(after)	TET2	1425	HET	C/T	1	1	C	T	93	105	0.530303	0	H
P12(after)	U2AF1	1425	HET	G/A	1	1	G	T,A	32	24	0.428571	0	H
P12(after)	UPF3A	1425	HET	G/A	1	1	G	A	415	364	0.467266	0	H
P13(before)	DNMT3A	1849	HET	C/T	1	1	C	T	14	8	0.363636	0	H
P13(before)	ASXL1	1849	HET	C/-	1	1	C	-	556	214	0.277922	0	H
P13(after)	DNMT3A	2151	HET	C/T	1	1	C	T	31	29	0.483333	0	H
P13(after)	ASXL1	2151	HET	C/-	1	1	C	-	432	318	0.424	0	H
P14(before)	ASXL1	2127	HET	G/A	1	1	G	A	82	73	0.470968	0	H
P14(before)	DHX9	2127	HET	AGG/-	1	1	AGG	-	9	13	0.590909	0	H
P14(before)	GATA2	2127	HET	A/C	1	1	A	C	63	50	0.442478	0	H
P14(before)	KIF20B	2127	HET	-/TTTTTTC	0.961908	0.882106	-	TTTTTTC	0	3	1	0	M
P14(before)	U2AF1	2127	HET	G/T	0.999997	0.999991	G	T,A	3	5	0.625	0	H
P14(before)	PTPRD	2127	HET	C/G	1	1	C	G	189	163	0.463068	0	H
P14(after)	ASXL1	2255	HET	G/A	1	1	G	A	112	108	0.490909	0	H
P14(after)	GATA2	2255	HET	A/C	1	1	A	C	72	69	0.489362	0	H
P14(after)	U2AF1	2255	HET	G/T	1	1	G	T,A	9	10	0.526316	0	H
P14(after)	PTPRD	2255	HET	C/G	1	1	C	G	247	251	0.504016	0	H
P15(before)	None	1582
P15(after)	None	2261
P16(before)	None	2079
P16(after)	None	2291
