# Supplementary material for: Whole-exome and targeted sequencing identify ROBO1 and ROBO2 mutations as progression-related drivers in myelodysplastic syndromes
Source: Nat Commun. 2015 Nov 26;6:8806. doi: 10.1038/ncomms9806 (PMC4674765; doi:10.1038/ncomms9806)
Supplement: Supplementary Data 4 — Targeted sequencing information in 26 MDS patients with ROBO mutations [file ncomms9806-s5.xls]

## Sheet: 26 ROBO1&2 mutations
Supplementary Data 4. Targeted sequencing information in 26 MDS patients with ROBO mutations
SNV NO.	Gene	SAMPLE	Zygotes	GENOTYPE	Quality p(Bayes0.5)	p(Bayes0.333)	Ref Allele	Alt Allele	Ref_dp	Alt_dp	Alt Allele Freq%	Strand Bias (Chi Square)	Quality
SNV00094	ROBO1	574	HET	A/C	1	1	A	C	94	114	0.548077	0	H
SNV00086	ROBO1	622	HET	T/G	0.999938	0.999823	T	G	50	62	0.553571	0	H
SNV00095	ROBO1	625	HET	C/T	1	1	C	T	78	75	0.490196	0	H
SNV00091	ROBO1	853	HET	T/G	1	1	T	G	168	167	0.498507	2.02406	H
SNV00090	ROBO1	967	HET	G/A	1	1	G	A	99	83	0.456044	0.185154	H
SNV00012	ROBO1	979	HET	C/T	1	1	C	T	26	19	0.422222	2.20445	H
SNV00089	ROBO1	1002	HET	T/C	7.84834e-41	0.999978	T	C	433	53	0.109053	0.245815	M
SNV00092	ROBO1	1143	HET	G/C	1	1	G	C	64	52	0.448276	0.0220142	H
SNV00093	ROBO1	1334	HET	C/T	0.99883	0.998946	C	T	96	63	0.396226	0	H
SNV00096	ROBO1	1674	HET	C/G	1	1	C	G	33	29	0.467742	0	H
SNV00087	ROBO1	1761	HET	C/T	1	1	C	T	17	24	0.585366	0	H
SNV00087	ROBO1	1842	HET	C/T	1	1	C	T	15	10	0.4	0	H
SNV00088	ROBO1	1861	HET	G/A	1	1	G	A	117	120	0.506329	1.02999	H
SNV00089	ROBO1	1931	HET	T/C	3.41626e-10	1	T	C	261	41	0.135762	0.798664	M
SNV00089	ROBO1	2041	HET	T/C	4.65421e-09	1	T	C	177	27	0.132353	0.464457	M
SNV00083	ROBO2	455	HET	C/T	1	1	C	T	6	11	0.647059	0	H
SNV00078	ROBO2	616	HET	A/C	0.999981	0.999981	A	C	70	51	0.421488	0	H
SNV00084	ROBO2	658	HET	C/G	1	1	C	G	79	87	0.524096	0	H
SNV00080	ROBO2	865	HET	A/G	1	1	A	G	121	97	0.444954	0	H
SNV00085	ROBO2	990	HET	T/-	1	1	T	-	119	108	0.475771	0.00474928	H
SNV00084	ROBO2	1066	HET	C/G	1	1	C	G	71	108	0.603352	0	H
SNV00081	ROBO2	1075	HET	C/A	1	1	C	A	153	149	0.493377	0	H
SNV00082	ROBO2	1174	HET	G/A	1	1	G	A	45	50	0.526316	0	H
SNV00079	ROBO2	1327	HET	G/A	0.995556	0.350198	G	A	3	17	0.85	0	M
SNV00080	ROBO2	1629	HET	A/G	0.999526	0.998201	A	G	5	20	0.8	0	H
SNV00006	ROBO2	2023	HET	G/A	1	1	G	A	42	38	0.475	0	H
