# Supplementary material for: Whole-exome and targeted sequencing identify ROBO1 and ROBO2 mutations as progression-related drivers in myelodysplastic syndromes
Source: Nat Commun. 2015 Nov 26;6:8806. doi: 10.1038/ncomms9806 (PMC4674765; doi:10.1038/ncomms9806)
Supplement: Supplementary Data 6 — Targeted sequencing information in leukemia and lynmphoma cell lines [file ncomms9806-s7.xls]

## Sheet: sequencing information
Supplementary Data 6. Targeted sequencing information in leukemia and lynmphoma cell lines
SNV NO.	Gene	SAMPLE	Zygotes	GENOTYPE	Quality p(Bayes0.5)	p(Bayes0.333)	Ref Allele	Alt Allele	Ref_dp	Alt_dp	Alt Allele Freq%	Strand Bias (Chi Square)	p(HET) BINOM	Quality
SNV00000	ASXL1	SKM1	HET	C/A	0.988093	0.990441	C	A	15	9	0.375	0	0.726562	H
SNV00000	ASXL1	K562	HOMA	A/A	0.740037	0.998932	C	A	2	30	0.9375	0	0.000518799	M
SNV00001	ASXL1	K562	HOMA	A/A	1	1	G	A	9	82	0.901099	0	7.08891e-16	H
SNV00002	RBM10	NB4	HET	C/G	1	1	C	G	10	11	0.52381	0	1	H
SNV00003	ANKRD11	K562	HET	C/T	1	1	C	T	41	38	0.481013	0	0.822144	H
SNV00004	ANKRD11	SKM1	HET	C/T	1	1	C	T	312	80	0.204082	3.51981	4.56092e-34	H
SNV00004	ANKRD11	NB4	HET	C/T	1	1	C	T	65	24	0.269663	2.37553	7.34855e-06	H
SNV00004	ANKRD11	ML1	HET	C/T	1	1	C	T	71	18	0.202247	1.92614	8.07074e-09	H
SNV00004	ANKRD11	U937	HET	C/T	1	1	C	T	18	10	0.357143	1.19658	0.184933	H
SNV00004	ANKRD11	K562	HET	C/T	1	1	C	T	416	92	0.181102	13.3628	1.21724e-50	M
SNV00004	ANKRD11	Kasumi-1	HET	C/T	0.999998	1	C	T	21	8	0.275862	0.818342	0.0241195	H
SNV00005	NUMBL	NB4	HET	TGC/-	1	1	TGC	-	23	10	0.30303	0.836132	0.035082	H
SNV00007	ROBO2	SKM1	HET	T/C	0.914458	0.969362	T	C	16	6	0.272727	0	0.226562	M
SNV00008	ROBO1	K562	HET	C/T	1	1	C	T	195	96	0.329897	0	4.92296e-09	H
SNV00009	ROBO1	U937	HET	C/T	1	1	C	T	61	37	0.377551	0	0.0196902	H
SNV00010	ROBO1	SKM1	HET	A/T	0.624007	0.756589	A	T	10	4	0.285714	0	0.453125	L
SNV00011	PHF14	ML1	HET	G/A	1	1	G	A	409	336	0.451007	1.49782	0.00673975	H
SNV00012	EZH2	SKM1	HET	T/C	0.954887	0.423338	T	C	2	18	0.9	0	0.0214844	M
SNV00013	PTPRD	SKM1	HET	A/T	1	1	A	T	2453	2276	0.481286	0	0.00131267	H
SNV00014	PTPRD	SKM1	HET	A/G	1	1	A	G	52	88	0.628571	34.9559	0.0029587	M
SNV00014	PTPRD	NB4	HET	A/G	1	1	A	G	63	69	0.522727	33.7784	0.603046	M
SNV00014	PTPRD	ML1	HET	A/G	1	1	A	G	27	36	0.571429	15.8491	0.313503	M
SNV00014	PTPRD	U937	HET	A/G	1	1	A	G	27	46	0.630137	29.5116	0.0344159	M
SNV00014	PTPRD	K562	HET	A/G	1	1	A	G	61	82	0.573427	57.6689	0.0797571	M
SNV00014	PTPRD	Kasumi-1	HET	A/G	0.579332	0.906204	A	G	11	3	0.214286	3.81818	0.057373	L
SNV00015	PTPRD	K562	HET	T/C	0.0121122	0.999733	T	C	58	10	0.147059	1.34539	2.36163e-09	M
SNV00016	PTPRD	ML1	HET	G/C	1	1	G	C	1116	517	0.316595	1.8898	6.03857e-51	H
